# Supplementary material for: Effects of Fine Particulate Matter on Systemic Inflammatory Biomarkers in Elderly Patients with Chronic Obstructive Pulmonary Disease Versus the Healthy Elderly: A Pilot Study
Source: Int J Mol Sci. 2026 Jul 15;27(14):6283. doi: 10.3390/ijms27146283 (PMC13409774; doi:10.3390/ijms27146283)
Supplement: Supplementary file 1 [file ijms-27-06283-s001.zip]

Archive with 1 entries (1 files):
- ijms-4420066-supplementary.pdf
